# Supplementary material for: Plant–moth community relationships at the degraded urban peat‐bog in Central Europe
Source: Ecol Evol. 2023 Feb 13;13(2):e9808. doi: 10.1002/ece3.9808 (PMC9925946; doi:10.1002/ece3.9808)
Supplement: Supplementary file 1 — Table S1: Species occurrence at each site and habitats: (R ‐ present only on Różana, T ‐ present only on Torfowa, R/T ‐ present on both sampling sites). Note that abbreviations of habitats were used: PF ‐ pine forest, OW ‐ oak wood, HB ‐ hornbeam forest, ME ‐ meadows, RI ‐ riparian and alder forest, GA ‐ gardens, AB ‐ near buildings, AW ‐ around water, PA ‐ parks, FA ‐ farmlands, PB ‐ peat bogs. Table S2: Species occurrence at each site and host plants of the collected moths taken from literature. [file ECE3-13-e9808-s002.xlsx]

## Sheet: Habitats
Table S1. List of species ocurence on each site and habitats (R- present only at Różana, T- present only at Torfowa, R/T - present of both sampling sites). Note that abbreviation of habitats were used (PF - pine forest, OW - oak wood, HB - hornbeam forest, ME - meadows, RI - riparian and adler forest, GA - gardens, AB - near buildings, AW - around water reservouir, PA - parks, FA - farmlands, PB …
		Habitats
Species	Sites	PF	OW	HB	ME	RI	GA	AB	AW	PA	FA	PB
NOCTUIDAE
Abrostola triplasia	R			1		1		1
Acontia (Emmelia) trabealis	T				1
Acronicta (Acronicta) leporina	R/T					1			1
Acronicta (Jocheaera) alni	T			1		1		1
Acronicta (Triaena) psi	T	1				1
Acronicta (Viminia) rumicis	R				1	1					1
Agrochola (Sunira) circellaris	T					1				1
Agrotis (Agrostis) exclamationis	R/T						1	1			1
Agrotis (Agrotis) segetum	R/T				1		1				1
Agrotis (Agrotis) vestigialis	T				1						1
Allophyes (Allophyes) oxyacanthae	R			1		1		1
Amphipyra (Amphipyra) livida	R	1		1	1
Anarta (Calocestera) trifolii	R				1		1			1
Anorthoa munda	R
Autographa gamma	R			1		1	1
Axylia putris	R/T				1			1
Calamia tridens	R				1			1
Ceramica pisi	R			1	1	1					1
Charanyca (Charanyca) trigrammica	R/T			1			1			1
Charanyca (Rusina) ferruginea	R/T				1	1	1			1
Colocasia coryli	R/T		1			1
Conistra (Conistra) rubiginosa	R			1			1
Conistra (Conistra) vaccinii	R		1			1				1
Cosmia (Calymnia) trapezina	R/T					1
Deltote bankiana	T	1			1	1
Deltote pygarga	R			1		1
Denticucullus pygmina	R					1
Diachrysia chrysitis	R/T				1	1			1
Diarsia brunnea	R/T			1	1	1
Diarsia rubi	R				1	1			1
Dypterygia scabriuscula	R/T				1	1
Euplexia lucipara	T				1	1	1
Eupsilia transversa	R		1
Globia algae	T				1				1
Hada plebeja	R	1		1	1
Hoplodrina ambigua	R/T				1			1
Hoplodrina blanda	R	1		1				1
Hoplodrina octogenaria	R				1
Hydraecia micacea	R/T
Ipimorpha subtusa	T					1		1
Lacanobia (Dianobia) contigua	R	1						1
Lacanobia (Dianobia) thalassina	R			1		1
Lacanobia (Diataraxia) oleracea	R/T				1
Leucania obsoleta	T				1
Lithophane (Lithophane) furcifera	R		1			1			1
Lithophane (Lithophane) ornitopus	R					1
Luperina testacea	R				1
Macdunnoughia (Macdunnoughia) confusa	R/T	1					1			1
Mamestra brassicae	R				1		1				1
Melanchra persicariae	R
Mesapamea secalis	R				1		1
Mniotype satura	R/T				1
Mythimna (Hyphilare) ferrago	R				1
Mythimna (Mythimna) conigera	R				1
Mythimna (Mythimna) pallens	R/T				1
Noctua orbona	R				1
Noctua pronuba	R/T						1		1	1
Nonagria typhae	R/T				1				1
Oligia strigilis	R				1
Orthosia (Monima) cerasi	R		1			1
Orthosia (Orthosia) incerta	R								1	1
Orthosia (Semiophora) gothica	R/T		1						1
Panolis flammea	R/T	1
Polia (Polia) bombycina	R					1		1
Polia (Polia) nebulosa	T					1	1
Pseudeustrotia candidula	R/T				1
Rhizedra lutosa	T				1				1
Sideridis (Aneda) rivularis	R				1			1
Tholera cespitis	R/T				1					1
Trachea atriplicis	R					1			1	1
Xestia (Megasema) c-nigrum	R/T				1						1
Xestia (Xestia) triangulum	R/T				1	1				1
Xylena (Xylena) vetusta	T				1
GEOMETRIDAE
Abraxas (Calospilos) sylvata	R					1	1
Acasis viretata	T
Angerona prunaria	T	1										1
Apocheima hispidaria	R		1			1
Biston betularia	R/T		1			1	1
Biston strataria	R		1			1	1
Cabera pusaria	R					1	1			1
Campaea margaritaria	T			1		1				1
Cepphis advenaria	T	1										1
Chiasmia clathrata	R				1			1
Colotois pennaria	R		1	1		1
Comibaena bajularia	T
Crocallis elinguaria	R			1			1			1
Cyclophora (Codonia) punctaria	R
Ecliptopera silaceata	R					1			1
Ectropis crepuscularia	R					1	1			1
Electrophaes corylata	T			1		1
Ennomos (Deuteronomos) erosaria	R/T			1			1			1
Ennomos alniaria	T					1	1			1
Epirrhoe alternata	T						1			1
Epirrita autumnata	T					1
Eupithecia indigata	T	1
Eupithecia venosata	T			1
Geometra papilionaria	R/T					1
Hemithea aestivaria	T					1				1
Hydrelia flammeolaria	T					1
Hylaea fasciaria	T	1
Hypomecis punctinalis	T		1			1
Hypomecis roboraria	R/T		1			1
Idaea aversata	R						1			1
Lobophora halterata	R					1
Lomaspilis marginata	R/T					1	1		1
Lomographa temerata	R/T		1			1
Macaria alternata	R					1
Macaria brunneata	T	1										1
Macaria liturata	R	1					1			1
Macaria notata	R/T					1	1			1
Pennithera firmata	R	1										1
Perizoma alchemillata	T			1			1			1
Phigalia pilosaria	R/T			1		1	1			1
Plagodis dolabraria	R			1			1
Selenia dentaria	R				1				1
Selenia tetralunaria	R					1	1			1
Timandra comae	R					1
Xanthorhoe biriviata	R				1	1	1
Xanthorhoe ferrugata	T					1
Xanthorhoe fluctuata	R					1
Xanthorhoe montanata	T						1			1
Xanthorhoe spadicearia	T					1	1			1
NOTODONTIDAE
Clostera anastomosis	T	1
Drymonia querna	R					1						1
Drymonia ruficornis	R/T		1
Furcula furcula	R/T		1
Notodonta ziczac	R/T			1		1
Peridea anceps	R					1				1
Phalera bucephala	R			1						1
Pheosia tremula	R/T					1			1
Ptilodon capucina	R/T					1			1
Stauropus fagi	R			1		1
DREPANIDAE
Achlya flavicornis	R/T					1	1
Drepana curvatula	R			1						1
Drepana falcataria	R/T					1
Falcaria lacertinaria	R			1								1
Habrosyne pyritoides	R					1			1	1
Ochropacha duplaris	T			1			1
Tetheella fluctuosa	R/T					1			1
Thyatira batis	R			1								1
Watsonalla binaria	R						1			1
LASIOCAMPIDAE
Dendrolimus pini	R/T
Euthrix potatoria	R/T	1
Odonestis pruni	R/T				1							1
LIMACODIDAE
Apoda limacodes	R
SPHINGIDAE
Deilephila elpenor	R					1				1
Laothoe populi	R
Smerinthus ocellatus	R				1	1			1
Sphinx pinastri	T					1			1	1
CRAMBIDAE
Potania ruralis	R	1
NOLIDAE
Bena bicolorana	R		1
Pseudoips prasinana	T					1	1			1
EREBIDAE
Arctia caja	R			1
Calliteara pudibunda	R/T
Eilema (Manulea) complana	R					1	1			1
Eilema (Wittia) sororcula	R/T											1
Euproctis (Sphrageidus) similis	R/T			1		1
Hypena (Hypena) proboscidalis	T			1			1			1
Laspeyria flexula	R	1			1
Lymantria (Lymantria) monacha	R/T					1	1			1
Lymantria (Portheria) dispar	R/T					1	1			1
Miltochrista miniata	R/T									1
Pelosia muscerda	R/T					1
Phragmatobia fuliginosa	R/T					1						1
Spilarctia (Spilarctia) lutea	R/T				1	1
Spilosoma lubricipeda	R/T				1					1	1

## Sheet: Host plants
Table S2. List of species ocurence on each site (R- present only at Różana, T- present only at Torfowa, R/T - present of both sampling sites) and their feeding plant (based on the available literature).
Species		Feeding plants
NOCTUIDAE	Sites	Urtica dioica	Betula	Alnus	Populus	Salix	Quercus	Rumex	Aporia	Planago	Taraxacum officinale	Gramminae	Galium	Stellaria	Hieracium	Atriplex	Chenopodium	Typha	Iris pseuda corus	Trifolium	Poa annua	Festuca	Coronilla	Leontodon	Acer	Ulmus glabra	Poa ssp.	Lonicera	Vaccinium	Polygala vulgaris	Calystegia sepium	Lamium	Epilobium	Saponaria officinalis	Silene	Genista	Lichenes	Tripleurospermum	Phragmites australis	Deschampsia flexuosa	Pinus sylvestris	Picea	Polygonum	Parmelia	Rhamnus cathartica	Carpinus	Impatiens noli-tangere	Stachys sylvatica	Sisymbrium
Abrostola triplasia	R	1
Acontia (Emmelia) trabealis	T																														1
Acronicta (Acronicta) leporina	R/T		1	1	1
Acronicta (Jocheaera) alni	T		1	1			1
Acronicta (Triaena) psi	T			1	1	1
Acronicta (Viminia) rumicis	R			1				1	1
Agrochola (Sunira) circellaris	T				1	1			1
Agrotis (Agrostis) exclamationis	R/T							1		1	1
Agrotis (Agrotis) segetum	R/T											1
Agrotis (Agrotis) vestigialis	T												1	1
Allophyes (Allophyes) oxyacanthae	R								1
Amphipyra (Amphipyra) livida	R										1				1
Anarta (Calocestera) trifolii	R															1	1
Anorthoa munda	R					1	1																																								1
Autographa gamma	R	1																		1
Axylia putris	R/T							1		1				1
Calamia tridens	R																				1	1
Ceramica pisi	R		1	1		1		1
Charanyca (Charanyca) trigrammica	R/T									1														1
Charanyca (Rusina) ferruginea	R/T									1	1												1																1
Colocasia coryli	R/T		1	1			1
Conistra (Conistra) rubiginosa	R								1																1
Conistra (Conistra) vaccinii	R		1		1		1
Cosmia (Calymnia) trapezina	R/T		1				1																			1
Deltote bankiana	T											1															1
Deltote pygarga	R																											1
Denticucullus pygmina	R											1									1
Diachrysia chrysitis	R/T	1								1	1
Diarsia brunnea	R/T							1				1																	1
Diarsia rubi	R										1	1																	1
Dypterygia scabriuscula	R/T							1			1																			1
Euplexia lucipara	T		1																													1	1
Eupsilia transversa	R		1				1
Globia algae	T																	1	1
Hada plebeja	R										1			1	1
Hoplodrina ambigua	R/T							1		1
Hoplodrina blanda	R							1		1	1
Hoplodrina octogenaria	R							1
Hydraecia micacea	R/T							1								1			1
Ipimorpha subtusa	T				1	1
Lacanobia (Dianobia) contigua	R																																			1
Lacanobia (Dianobia) thalassina	R		1	1		1
Lacanobia (Diataraxia) oleracea	R/T																1
Leucania obsoleta	T																											1											1
Lithophane (Lithophane) furcifera	R			1	1	1
Lithophane (Lithophane) ornitopus	R				1	1
Luperina testacea	R											1
Macdunnoughia (Macdunnoughia) confusa	R/T	1																																				1
Mamestra brassicae	R									1
Melanchra persicariae	R	1		1		1
Mesapamea secalis	R											1
Mniotype satura	R/T										1		1																1
Mythimna (Hyphilare) ferrago	R									1	1	1
Mythimna (Mythimna) conigera	R											1
Mythimna (Mythimna) pallens	R/T																					1																		1
Noctua orbona	R
Noctua pronuba	R/T									1	1	1
Nonagria typhae	R/T																	1
Oligia strigilis	R																				1
Orthosia (Monima) cerasi	R		1			1	1
Orthosia (Orthosia) incerta	R		1		1		1
Orthosia (Semiophora) gothica	R/T		1		1		1
Panolis flammea	R/T																																									1	1
Polia (Polia) bombycina	R		1	1									1
Polia (Polia) nebulosa	T		1	1	1
Pseudeustrotia candidula	R/T							1									1																											1
Rhizedra lutosa	T									1	1
Sideridis (Aneda) rivularis	R																																	1	1
Tholera cespitis	R/T																					1
Trachea atriplicis	R							1								1	1
Xestia (Megasema) c-nigrum	R/T													1						1
Xestia (Xestia) triangulum	R/T	1												1																		1
Xylena (Xylena) vetusta	T											1	1							1
GEOMETRIDAE
Abraxas (Calospilos) sylvata	R		1																							1
Acasis viretata	T								1																																					1
Angerona prunaria	T				1	1																							1
Apocheima hispidaria	R			1		1	1
Biston betularia	R/T		1				1																			1
Biston strataria	R		1				1																			1
Cabera pusaria	R		1	1			1
Campaea margaritaria	T		1				1																																								1
Cepphis advenaria	T																							1
Chiasmia clathrata	R																			1
Colotois pennaria	R					1	1																																								1
Comibaena bajularia	T						1
Crocallis elinguaria	R		1				1																																								1
Cyclophora (Codonia) punctaria	R						1
Ecliptopera silaceata	R																																															1
Ectropis crepuscularia	R					1																				1
Electrophaes corylata	T		1						1
Ennomos (Deuteronomos) erosaria	R/T		1		1																																										1
Ennomos alniaria	T		1	1			1
Epirrhoe alternata	T												1
Epirrita autumnata	T		1	1	1
Eupithecia indigata	T																																									1	1
Eupithecia venosata	T																																		1
Geometra papilionaria	R/T		1	1
Hemithea aestivaria	T		1			1	1
Hydrelia flammeolaria	T			1
Hylaea fasciaria	T																																									1	1
Hypomecis punctinalis	T		1				1
Hypomecis roboraria	R/T		1			1	1
Idaea aversata	R																																											1
Lobophora halterata	R				1
Lomaspilis marginata	R/T		1			1
Lomographa temerata	R/T					1	1
Macaria alternata	R					1	1
Macaria brunneata	T																											1
Macaria liturata	R																																									1	1
Macaria notata	R/T		1	1		1
Pennithera firmata	R																																											1
Perizoma alchemillata	T																															1															1		1
Phigalia pilosaria	R/T				1		1																			1																					1
Plagodis dolabraria	R		1
Selenia dentaria	R		1	1
Selenia tetralunaria	R		1	1
Timandra comae	R							1																																				1
Xanthorhoe biriviata	R
Xanthorhoe ferrugata	T												1	1
Xanthorhoe fluctuata	R
Xanthorhoe montanata	T												1	1																																	1		1
Xanthorhoe spadicearia	T									1	1		1
NOTODONTIDAE
Clostera anastomosis	T			1	1	1
Drymonia querna	R						1
Drymonia ruficornis	R/T						1
Furcula furcula	R/T		1		1	1
Notodonta ziczac	R/T		1		1	1
Peridea anceps	R						1
Phalera bucephala	R				1	1	1
Pheosia tremula	R/T				1
Ptilodon capucina	R/T		1	1		1
Stauropus fagi	R						1																																								1
DREPANIDAE
Achlya flavicornis	R/T		1
Drepana curvatula	R			1
Drepana falcataria	R/T		1
Falcaria lacertinaria	R		1	1
Habrosyne pyritoides	R								1
Ochropacha duplaris	T		1	1	1
Tetheella fluctuosa	R/T		1
Thyatira batis	R
Watsonalla binaria	R						1
LASIOCAMPIDAE
Dendrolimus pini	R/T																																									1
Euthrix potatoria	R/T																	1																					1
Odonestis pruni	R/T								1
LIMACODIDAE
Apoda limacodes	R						1																																								1
SPHINGIDAE
Deilephila elpenor	R												1
Laothoe populi	R				1
Smerinthus ocellatus	R				1
Sphinx pinastri	T																																									1	1
CRAMBIDAE
Potania ruralis	R	1											1				1
NOLIDAE
Bena bicolorana	R						1
Pseudoips prasinana	T				1																																										1
EREBIDAE
Arctia caja	R		1	1		1
Calliteara pudibunda	R/T		1																																												1
Eilema (Manulea) complana	R																																				1
Eilema (Wittia) sororcula	R/T																																				1
Euproctis (Sphrageidus) similis	R/T				1	1	1
Hypena (Hypena) proboscidalis	T	1								1																						1
Laspeyria flexula	R																																				1
Lymantria (Lymantria) monacha	R/T																																									1	1
Lymantria (Portheria) dispar	R/T				1	1	1
Miltochrista miniata	R/T																																				1
Pelosia muscerda	R/T																																				1								1			1
Phragmatobia fuliginosa	R/T	1														1
Spilarctia (Spilarctia) lutea	R/T	1						1		1
Spilosoma lubricipeda	R/T	1						1																																				1
[truncated: 1 more columns]
